# Supplementary material for: Clinical long-time course, novel mutations and genotype-phenotype correlation in a cohort of 27 families with POMT1-related disorders
Source: Orphanet J Rare Dis. 2019 Jul 16;14:179. doi: 10.1186/s13023-019-1119-0 (PMC6636095; doi:10.1186/s13023-019-1119-0)
Supplement: Supplementary file 1 — List of all mutations in POMT1. This file lists all causative mutations identified to date in the POMT1 gene. (XLSX 27 kb) [file 13023_2019_1119_MOESM1_ESM.xlsx]

## Sheet: POMT1 list of all mutations
POMT1 (NM_007171.3)
Nucleotide change	Predicted alteration	Exon/Intron Jurado, 1999	Intron	Class of mutation	LOVD	ExomeVariant	rsNummer	Domaine	Phenotype	Ref	HGMD gelistet
-30-2 A>G		5 ´ UTR						Cytoplasma	Muscular dystrophy with mental retardation	Yang (2016)
c.122+5G-A		2	2 ds	Splice		-	rs376753193	ER Lumen Loop 1	Lissencephaly, type II	Bouchet (2007)
gonadal mosaicism insertion		2						ER Lumen Loop 1	Muscular dystrophy, limb girdle	Zatz (2014)
c.130G>A	p.Glu44Lys	3						ER Lumen Loop 1	Muscular dystrophy with mental retardation	Yang (2016)
c.132A>C	p.Glu44Asp	3						ER Lumen Loop 1	Muscular dystrophy	O'Grady (2016)
c.145insAlu	p.Gln49fs	3		Insertion				ER Lumen Loop 1	Lissencephaly, type II	Bouchet (2007)
c.160T>A	p.Tyr54Asn	3		Missense		-		ER Lumen Loop 1	Limb girdle muscular dystrophy	this study
c.176T>G	p.Phe59Cys	3		Missense		-		ER Lumen Loop 1	Muscular dystrophy, developmental delay, non-specific white matter lesions	Chong (2014)
c.180_182delCTT	p.Phe60del	3		Deletion				ER Lumen Loop 1	Cobblestone lissencephalie	Devisme (2012)
c.193G>A	p.Gly65Arg	3		Missense		-		ER Lumen Loop 1	Muscular dystrophy, congenital/mental retardation	van Reeuwijk (2006)
c.193G>C	p.Gly65Arg	3		Missense		-		ER Lumen Loop 1	Motor disability, microcephaly, mental retardation	D'Amico (2006)
c.226G>A	p.Gly76Arg	3		Missense		-		ER Lumen Loop 1	Walker-Warburg syndrome	Beltran-Valero (2002)
c.251G>A	p.Gly84Asp	4		Missense				ER Lumen Loop 1	Muscular dystrophy, limb girdle	Haberlova (2014)
c.260dupT	p.Leu87Phefs*11	4						ER Lumen Loop 1	Muscular dystrophy, limb-girdle	Yu (2017)
c.280G>A	p.Glu94Lys	4						ER Lumen Loop 1	Muscular dystrophy, congenital	Sframeli (2017)
c.280+1G>T	p.Gly77_Ala93del (delExon4)	4	4 ds	Splice		-		ER Lumen Loop 1	Walker-Warburg-syndrome	Manzini (2008), Lommel (2010)
c.291delC	p.Ser97Argfs*26	5		Deletion				ER Lumen Loop 1	Walker-Warburg syndrome	Vajsar (2008)
c.299delC	p. Pro100Leufs*23	5						ER Lumen Loop 1	Walker-Warburg syndrome	this study
c.313C>T	p.Arg105Cys	5		Missense		-		TM2	Walker-Warburg syndrome	van Reeuwijk (2006)
c.314G>A	p.Arg105His	5		Missense		-		TM2	Walker-Warburg syndrome	van Reeuwijk (2006)
c.418_420delATG	p.Met140del	5		Deletion, inFrame				TM3	Muscular dystrophy, congenital/mental retardation	van Reeuwijk (2006)
c.427G>A	p.Glu143Lys	5		Missense/Splice		-		TM3	Walker-Warburg syndrome	van Reeuwijk (2006)
c.427G>T	p.Glu143*	5		Nonesense		-		TM3	Muscular dystrophy, congenital/mental retardation	Godfrey (2007)
c.427+4dupA	p.Tyr95_143Lysdel (delExon5)	5	6	Insertion->Splice				Loop1/TM3	Lissencephaly, type II	Bouchet (2007)
c.428-2A>G		5						TM3		ClinVar Likely pathogenic, (Oct 11, 2017)
c.430A>G	p.Asn144Asp	6		Missense				TM3	Limb girdle muscular dystrophy with mental retardation	Bello (2012)
c.443C>A	p.Thr148Asn	6		Missense		-		ER Lumen Loop 3	Alpha-dystroglycanopathy	our lab, not included
c.481del1	p.Phe162Serfs*10	6		Deletion		+		TM4	Walker-Warburg syndrome	ClinVar Likely pathogenic, (Mar 2, 2017)
c.512T>G	p.Leu171Arg	6				-		TM4	Limb girdle muscular dystrophy	Lommel, 2010
c.517_523delTTCTTCAinsG	p.Phe173Asn175delinsAsp	6		Indel				Cytoplasma Loop 4	Limb girdle muscular dystrophy	Godfrey (2007)
c.539+1G>T		6	6 ds	Splice		-		Cytoplasma Loop 4	Lissencephaly, type II	Bouchet (2007)
c.558G>A	p.Trp186*	7						Cytoplasma Loop 4	Muscular dystrophy, congenital brain and eye anomalies type a, 1	ClinVar Likely pathogenic, (Jul 29, 2014)
c.574_575delCT	p.Leu192Aspfs	7						Cytoplasma Loop 4		ClinVar Likely pathogenic, (Oct 28, 2016)
c.598G>C	p.Ala200Pro	7		Missense		-		Cytoplasma Loop 4	Limb girdle muscular dystrophy	Balci (2005)
c.605+1G>A		7	7 ds	Splice		-		Cytoplasma Loop 4	Lissencephaly, type II	Bouchet (2007)
c.620G>T	p.Gly207Val	8		Missense		-		Cytoplasma Loop 4	Walker-Warburg syndrome	van Reeuwijk (2006)
c.761delA	p.Gln254Argfs	8						Cytoplasma Loop 4		ClinVar pathogenic, (Mar 2, 2017)
c.766-2A>G		8						Cytoplasma Loop 4	Walker-Warburg syndrome	this study
c.793C>T	p.Arg265*	9		Nonesense				Cytoplasma Loop 4	Cobblestone lissencephalie	Devisme (2012)
c.818C>T	p.Pro273Leu	9						TM5	Walker-Warburg syndrome	Di Fruscio (2015)
c.842_844delTCT	p.Phe281del	9		Deletion				TM5	Walker-Warburg syndrome	this study
c.907C>T	p.Gln303*	9		Nonesense		-		ER Lumen Loop 5	Walker-Warburg syndrome	Beltran-Valero (2002)
c.917T>A	p.Leu306*	9		Nonesense				ER Lumen Loop 5	Cobblestone lissencephaly	Devisme (2012)
c.1052_1053insGTAAG	p.Ile351Metfs*15	10/11		Insertion->Splice				ER Lumen Loop 5 (MIR1)	Limb girdle muscular dystrophy	Bello (2012)
c.1052+1G>A		11	10					ER Lumen Loop 5 (MIR1)	Muscular dystrophy with mental retardation	Yang (2016)
c.1056T>A	p.Tyr352*	11		Nonesense		-		ER Lumen Loop 5 (MIR1)	Walker-Warburg syndrome	Currier (2005)
c.1081C>T	p.Gln361*	11		Nonesense		-		ER Lumen Loop 5 (MIR1)	Limb girdle muscular dystrophy	Godfrey (2007)
c.1097G>A	p.Cys366Tyr	11		Missense		-		ER Lumen Loop 5 (MIR1)	Walker-Warburg syndrome	Manzini,2008
c.1104delC	p.Phe369Serfs*10	11		Deletion				ER Lumen Loop 5 (MIR1)	Walker-Warburg syndrome	van Reeuwijk (2006)
c.1125G>T	p.Trp375Cys	11						ER Lumen Loop 5 (MIR1)	Muscular dystrophy, congenital	Sframeli (2017)
c.1149-2A>G		11	11 as	Splice		-		ER Lumen Loop 5	Muscular dystrophy, congenital/mental retardation	van Reeuwijk (2006)
c.1153C>T	p.Gln385*	12		Nonesense		-		ER Lumen Loop 5	Walker-Warburg syndrome	Beltran-Valero (2002)
c.1228C>T	p.Arg410Cys	12						ER Lumen Loop 5 (MIR2)	Schizophrenia	Fromer (2014)
c.1241C>T	p.Thr414Met	12		Missense/Splice?				ER Lumen Loop 5 (MIR2)	Limb girdle muscular dystrophy with mental retardation	Bello (2012)
c.1241+1G-A		12	12 ds	Splice		-		ER Lumen Loop 5 (MIR2)	Motor disability, microcephaly, mental retardation	D'Amico (2006)
c.1241+4_1241+7delAGTG	p.Gln385_His415del	12						ER Lumen Loop 5 (MIR2)	Walker-Warburg syndrome	Shaheen (2017)
c.1248dupT	p.Val417Cysfs*17	13		Insertion				ER Lumen Loop 5 (MIR2)	Muscular dystrophie, congenital	Messina (2008)
c.1259C>T	p.Pro420Leu	13						ER Lumen Loop 5 (MIR2)	Muscular dystrophy-dystroglycanopathy	Meng (2017)
c.1260_1262delCCT	p.Leu421del	13		Deletion, inFrame				ER Lumen Loop 5 (MIR2)	Walker-Warburg syndrome	Kim (2004)
c.1261_1262delCT	p.Leu421Glufs*12	13		Deletion				ER Lumen Loop 5 (MIR2)	Lissencephaly, type II	Bouchet (2007)
c.1283T>A	p.Val428Asp	13		Missense		-		ER Lumen Loop 5 (MIR2)	Walker-Warburg syndrome	Beltran-Valero (2002)
c.1321C>T	p.Gln441*	13		Nonesense				ER Lumen Loop 5 (MIR2)	Cobblestone lissencephaly	Devsime (2012)
c.1332delG	p.Trp444*	13		Deletion				ER Lumen Loop 5 (MIR2)	Walker-Warburg syndrome	van Reeuwijk (2006)
c.1338+1G>A		13	13 ds	Splice		-		ER Lumen Loop 5 (MIR2)	Lissencephaly, type II	Bouchet (2007)
c.1338+3_1338+6delGAGT		13						ER Lumen Loop 5 (MIR2)	Neurodegeneration	Abouelhoda (2016)
c.1374delG	p.Trp458*	14						ER Lumen Loop 5 (MIR3)	Muscular dystrophy, congenital	Sframeli (2017)
c.1417T>C	p.Ser473Pro	14						ER Lumen Loop 5 (MIR3)	Limb girdle muscular dystrophy	Yu (2017)
c.1456delT	p.Trp486Glyfs*71	15		Deletion				ER Lumen Loop 5 (MIR3)	Walker-Warburg syndrome	van Reeuwijk (2006)
c.1456dupT	Trp486Leufs*74	15		Insertion				ER Lumen Loop 5 (MIR3)	Limb girdle muscular dystrophy	this study
c.1457G>C	p.Trp486Ser	15						ER Lumen Loop 5 (MIR3)	Muscular dystrophy with mental retardation	Yang (2016)
c.1459G>A	p.Gly487Arg	15						ER Lumen Loop 5 (MIR3)	Muscular dystrophy, congenital	Sframeli (2017)
c.1528G>A	p.Val510Met	15						ER Lumen Loop 5 (MIR3)	Muscle eye brain-disease	this study
c.1540C>T	p.Arg514*	15		Nonesense		-		ER Lumen Loop 5	Motor disability, microcephaly, mental retardation	D'Amico (2006)
c.1543_1552delTACGGCGCGA	p.Tyr515Alafs*39	15						ER Lumen Loop 5	Muscular dystrophy, congenital	Sframeli (2017)
c.1544dupA	p.Tyr515*	15						ER Lumen Loop 5	Walker-Warburg syndrome	Iglesias (2014)
c.1611C>G	p.Ser537Arg	16		Missense		benign		ER Lumen Loop 5	Walker-Warburg syndrome	Currier (2005)/ Bouchet,2007/Mercury, 2009
c.1688A>C	p.His563Pro	17						ER Lumen Loop 5	Muscle eye brain-disease	this study
c.1746G>C	p.Trp582Cys	17		Missense		-		ER Lumen Loop 5	Muscular dystrophy, congenital/mental retardation	van Reeuwijk (2006)
c.1749_1764del	p.His584Leufs*9	17		Deletion				ER Lumen Loop 5	Lissencephaly, type II	Bouchet (2007)
c.1764+1G>A		17	17 ds	Splice		-		ER Lumen Loop 5	Lissencephaly, type II	Bouchet (2007)
ex. 18-19 (described at cDNA level)	p.Ala589VfsX38	18		Deletion				ER Lumen Loop 5	Muscular dystrophy, limb girdle	Lommel (2010)
c.1770G>C	p.Gln590His	18		Missense		-		ER Lumen Loop 5	Motor disability, microcephaly, mental retardation	D'Amico (2006)
c.1790_1791delTA	p.Ile597Serfs*30	18		Deletion		+		TM6	Lissencephaly, type II	Bouchet (2007)
c.1847_1849delGGT	p.Trp616del	18		Deletion, inFrame				TM6	Muscular dystrophy, congenital/mental retardation	Godfrey (2007)
c.1858C>T	p.Arg620*	18		Nonesense		-		Cytoplasma Loop 6	Lissencephaly, type II	Bouchet (2007)
c.1859G>C	p.Arg620Pro	18						Cytoplasma Loop 6	Muscular dystrophy, congenital	Tian (2015)
c.1861C>T	p.Arg621Trp	18						Cytoplasma Loop 6	Autism spectrum disorder	Li (2017)
c.1864C>T	p.Arg622*	18		Nonesense				Cytoplasma Loop 6	Limb girdle muscular dystrophy	Bello (2012)
c.1868G>C	p.Arg623Thr	18		Missense		-		Cytoplasma Loop 6	Muscular dystrophy, limb girdle	Godfrey (2007)
c.1891+1G>T		18	18 ds	Splice		-		Cytoplasma Loop 6	Walker-Warburg-Syndrom	Manzini (2008)
c.1939G>A	p.Ala647Thr	19						Cytoplasma Loop 6	Muscular dystrophy, congenital	Chen (2018)
c.1940_1960	p.Trp647_Pro653del	19						Cytoplasma Loop 6	Muscular dystrophy, congenital	Sframeli (2017)
c.1958C>T	p.Pro653Leu	19		Missense		prob. Dam.	rs149682171	Cytoplasma Loop 6	early onset MD, intellectual disability, minimal structural brain aomalies	Wallace (2104)
c.1987C>T	p.Leu663Phe	19		Missense		-		Cytoplasma Loop 6	limb girdle muscular dystrophy	this study
c.2005G>A	p.Ala669Thr	19		Missense		-		Cytoplasma Loop 6	Motor disability, microcephaly, mental retardation	D'Amico (2006)
c.2051T>A	p.Ile684Asn	19		Missense		-		Cytoplasma Loop 6	Muscular dystrophy, congenital	Messina (2008)
c.2059dupC	p.His678Profs*44	19		Insertion				Cytoplasma Loop 6	muscular dystrophy, developmental delay, non-specific white matter lesions	Chong (2014)
c.2080C>T	p.Gln694*	20		Nonesense		-		Cytoplasma Loop 6	Lissencephaly, type II	Bouchet (2007)
c.2110dupG	p.Ala704Glyfs*27	20		Insertion				TM7	Walker-Warburg syndrome	Beltran-Valero (2002), Bouchet (2007)
c.2115G>A	p.Trp705*	20		Nonesense		-		TM7	Lissencephaly, type II	Bouchet (2007)
c.2137_2150delTCCAACACGCTGCG	p.Ser713Profs*13	20		Deletion				TM7	Cobblestone lissencephaly	Devisme (2012)
c.2141delG	p.Trp714*	20						TM7	Muscular dystrophy, congenital	Chen (2018)
c.2143dupA	p.Thr715Asnfs*16	20		Insertion				TM7	Lissencephaly, type II	Bouchet (2007)
c.2163C>A	p.Tyr721*	20		Nonesense		-		ER-Lumen	Lissencephaly, type II	Bouchet (2007)
c.2167dupG	p.Asp723Glyfs*8	20		Insertion				ER-Lumen	Walker-Warburg syndrome	Beltran-Valero (2002)
c.2174C>G	p.Ser725*	20		Nonesense		-		ER-Lumen	Muscular dystrophy, congenital with mental retardation	van Reeuwijk (2006)
c.2179_2180delTC	p.Ser727Alafs*3	20		Deletion				ER-Lumen	Walker-Warburg syndrome	Godfrey (2007)
c.2208delG	p.Trp736*	20		Deletion				ER-Lumen	congenital muscular dystrophy, mild	Al-Zaidy (2011)
c.2210_2213delAAGA	p.Lys737Thrfs*6	20						ER-Lumen	Muscular dystrophy, congenital	Sframeli (2017)
c.2220G>C	p.Trp740Cys	20		Missense		-		ER-Lumen	Muscular dystrophy, congenital	Hafner (2014)
