# Supplementary material for: Clinical long-time course, novel mutations and genotype-phenotype correlation in a cohort of 27 families with POMT1-related disorders
Source: Orphanet J Rare Dis. 2019 Jul 16;14:179. doi: 10.1186/s13023-019-1119-0 (PMC6636095; doi:10.1186/s13023-019-1119-0)
Supplement: Supplementary file 2 — In silico analysis of novel POMT1 mutations. This file shows the result of the in silico analysis of pathogenicity for all novel POMT1 mutations identified in this study. (XLSX 11 kb) [file 13023_2019_1119_MOESM2_ESM.xlsx]

## Sheet: S3 Table 
Novel mutations in POMT1 (NM_007171.3): In silico analysis of pathogenicity
POMT1 (NM_007171.3)	ExAC/gnomAD	PolyPhen-2 (score)	SIFT	Mutation Taster	Align GVGD	Conservation	Grantham
MUTATIONS	Allelfrequency all		(score, median)	(p-value)		nucleotide/amino acid	distance
c.160T>A; p.Tyr54Asn	0.00040%	PROBABLY DAMAGING (1.000)	Deleterious (0, 3.32)	disease causing (1)	C0 (GV: 247.85 - GD: 87.39)	high /high	143 [0-215]
c.299delC; p. Pro100Leufs*23	-	-	-	-	-	-/-	-
c.766-2A>G; p.?	-	-	-	-	-	high/-	-
c.842_844del; p.Phe281del	0.00527%	-	-	-	-	-/high	-
c.1456dupT; p.Trp486Leufs*74	-	-	-	-	-	-/-	-
c.1528G>A; p.Val510Met (rs748365119)	0.00041%	PROBABLY DAMAGING (1.000)	Deleterious (0, 3.32)	disease causing (1)	C0 (GV: 223.30 - GD: 20.52)	high /high	21 [0-215]
c.1688A>C; p.His563Pro	-	PROBABLY DAMAGING (1.000)	Deleterious (0.05, 3.32)	-	C0 (GV: 231.68 - GD: 38.84)	high /high	77 [0-215])
c.1987C>T; p.Leu663Phe (rs777437871)	0.00041%	PROBABLY DAMAGING (1.000)	Deleterious (0.03, 3.32)	-	C0 (GV: 30.92 - GD: 21.28)	moderatly /highly	22 [0-215]
